# Supplementary material for: HER2-CD3-Fc Bispecific Antibody-Encoding mRNA Delivered by Lipid Nanoparticles Suppresses HER2-Positive Tumor Growth
Source: Vaccines (Basel). 2024 Jul 21;12(7):808. doi: 10.3390/vaccines12070808 (PMC11281407; doi:10.3390/vaccines12070808)
Supplement: Supplementary file 1 [file vaccines-12-00808-s001.zip]

Archive with 1 entries (1 files):
- vaccines-3060522-supplementary.pdf
